# Supplementary material for: Reduction in Olfactory Discomfort in Inhabited Premises from Areas with Mofettas through Cellulosic Derivative–Polypropylene Hollow Fiber Composite Membranes
Source: Materials (Basel). 2024 Sep 9;17(17):4437. doi: 10.3390/ma17174437 (PMC11396629; doi:10.3390/ma17174437)
Supplement: Supplementary file 1 [file materials-17-04437-s001.zip]

Archive with 1 entries (1 files):
- materials-3140645-supplementary.pdf
